# Supplementary material for: Adhesion of Oral Bacteria to Commercial d-PTFE Membranes: Polymer Microstructure Makes a Difference
Source: Int J Mol Sci. 2022 Mar 10;23(6):2983. doi: 10.3390/ijms23062983 (PMC8949314; doi:10.3390/ijms23062983)
Supplement: Supplementary file 1 [file ijms-23-02983-s001.zip]

Archive with 1 entries (1 files):
- ijms-1622587-supplementary.pdf
